# Supplementary material for: A histone H3K4me1-specific binding protein is required for siRNA accumulation and DNA methylation at a subset of loci targeted by RNA-directed DNA methylation
Source: Nat Commun. 2021 Jun 7;12:3367. doi: 10.1038/s41467-021-23637-4 (PMC8184781; doi:10.1038/s41467-021-23637-4)
Supplement: Supplementary file 8 — Supplementary Data 4 [file 41467_2021_23637_MOESM8_ESM.xls]

## Sheet: RDM15 Peptide Array-2m_data.csv
Supplementary Data 4. Data of RDM15 histone peptide array assay.
Number	Intensity left	Intensity right	Intensity average	Error	Peptide	Mod1	Mod2	Mod 3	Mod 4	N-terminus
1	0.102995	0.215064	0.159029	0.0560345	H3 1-19	unmod				free
2	0.185572	0.0916515	0.138612	0.0469601	H3 1-19	R2me2s				free
3	0.150635	0.0644283	0.107532	0.0431034	H3 1-19	R2me2a				free
4	0.107532	0.073049	0.0902904	0.0172414	H3 1-19	R2Citr				free
5	0.149274	0.156987	0.153131	0.00385662	H3 1-19	T3P				free
6	0.921053	0.833938	0.877495	0.0435572	H3 1-19	K4me1				free
7	0.488657	0.306715	0.397686	0.090971	H3 1-19	K4me2				free
8	0.272232	0.0653357	0.168784	0.103448	H3 1-19	K4me3				free
9	0.196007	0.147005	0.171506	0.0245009	H3 1-19	K4ac				free
10	0.337568	0.21098	0.274274	0.063294	H3 1-19	R8me2s				free
11	0.395644	0.236388	0.316016	0.0796279	H3 1-19	R8me2a				free
12	0.022686	0.212341	0.117514	0.0948276	H3 1-19	R8Citr				free
13	0.322142	0.277677	0.299909	0.0222323	H3 1-19	K9me1				free
14	0.295826	0.344374	0.3201	0.024274	H3 1-19	K9me2				free
15	0.411071	0.236842	0.323956	0.0871143	H3 1-19	K9me3				free
16	0.310345	0.231851	0.271098	0.0392468	H3 1-19	K9me4				free
17	0.355263	0.42922	0.392241	0.0369782	H3 1-19	K9me5				free
18	0.657441	0.397005	0.527223	0.130218	H3 1-19	K9me6				free
19	0.0630671	0.155626	0.109347	0.0462795	H3 1-19	K9me7				free
20	0.0735027	0.272686	0.173094	0.0995916	H3 1-19	K9me8	T3P			free
21	0.319873	0.223684	0.271779	0.0480944	H3 1-19	K9me9	K4me1			free
22	0.218693	0.084392	0.151543	0.0671506	H3 1-19	K9me10	K4me2			free
23	0.479583	0.256352	0.367967	0.111615	H3 1-19	K9me11	K4me3			free
24	0.150635	0.186479	0.168557	0.017922	H3 1-19	K9me12	K4ac			free
25	0.133394	0.152904	0.143149	0.00975499	H3 1-19	K9me13	T3P			free
26	0.57078	0.448276	0.509528	0.0612523	H3 1-19	K9me14	K4me1			free
27	0.247731	0.308984	0.278358	0.0306261	H3 1-19	K9me15	K4me2			free
28	0.422414	0.394737	0.408575	0.0138385	H3 1-19	K9me16	K4me3			free
29	0.294011	0.13657	0.21529	0.0787205	H3 1-19	K9me17	K4ac			free
30	0.257713	0.182849	0.220281	0.0374319	H3 1-19	K9me18	T3P			free
31	0.175136	0.0984573	0.136797	0.0383394	H3 1-19	K9me19	K4me1			free
32	0.327586	0.368421	0.348004	0.0204174	H3 1-19	K9me20	K4me2			free
33	0.46098	0.422414	0.441697	0.0192831	H3 1-19	K9me21	K4me3			free
34	0.318965	0.128857	0.223911	0.0950544	H3 1-19	K9me22	K4ac			free
35	0.236388	0.0970962	0.166742	0.0696461	H3 1-19	K9me23	K4me1			free
36	0.335299	0.251361	0.29333	0.0419691	H3 1-19	K9me24	K4me2			free
37	0.570327	0.291289	0.430808	0.139519	H3 1-19	K9me25	K4me3			free
38	0.594828	0.405172	0.5	0.0948276	H3 1-19	K9me26	K4ac			free
39	0.349365	0.252722	0.301044	0.0483212	H3 1-19	K9me27	T3P	K4me1		free
40	0.579401	0.335753	0.457577	0.121824	H3 1-19	K9me28	T3P	K4me2		free
41	0.229583	0.446461	0.338022	0.108439	H3 1-19	K9me29	T3P	K4me3		free
42	0.479129	0.279946	0.379537	0.0995916	H3 1-19	K9me30	T3P	K4ac		free
43	0.615245	0.205989	0.410617	0.204628	H3 1-19	K9me31	T3P	K4me1		free
44	0.536298	0.247278	0.391788	0.14451	H3 1-19	K9me32	T3P	K4me2		free
45	0.391107	0.161978	0.276543	0.114564	H3 1-19	K9me33	T3P	K4me3		free
46	0.450544	0.365699	0.408122	0.0424229	H3 1-19	K9me34	T3P	K4ac		free
47	0.0875681	0.405172	0.24637	0.158802	H3 1-19	K9me35	K9me1			free
48	0.415154	0.208711	0.311933	0.103221	H3 1-19	K9me36	K9me2			free
49	0.304446	0.341198	0.322822	0.0183757	H3 1-19	K9me37	K9me3			free
50	0.267241	0.302178	0.28471	0.0174682	H3 1-19	K9me38	K9ac			free
51	0.192831	0.299002	0.245916	0.0530853	H3 1-19	K9me39	S10P			free
52	0.509074	0.562613	0.535844	0.0267695	H3 1-19	K9me40	T11P			free
53	0.34392	0.32078	0.33235	0.0115699	H3 1-19	K9me41	K9me1			free
54	0.177858	0.224592	0.201225	0.0233666	H3 1-19	K9me42	K9me2			free
55	0.0630671	0.173775	0.118421	0.0553539	H3 1-19	K9me43	K9me3			free
56	0.0676044	0.228675	0.14814	0.0805354	H3 1-19	K9me44	K9ac			free
57	0.336661	0.0530853	0.194873	0.141788	H3 1-19	K9me45	S10P			free
58	0.626134	0.143829	0.384982	0.241152	H3 1-19	K9me46	T11P			free
59	0.522686	0.325318	0.424002	0.0986842	H3 1-19	K9me47	K9me1			free
60	0.487296	0.283122	0.385209	0.102087	H3 1-19	K9me48	K9me2			free
61	0.425136	0.213702	0.319419	0.105717	H3 1-19	K9me49	K9me3			free
62	0.446915	0.209619	0.328267	0.118648	H3 1-19	K9me50	K9ac			free
63	0.529038	0.232759	0.380898	0.14814	H3 1-19	K9me51	S10P			free
64	0.252269	0.127042	0.189655	0.0626134	H3 1-19	K9me52	T11P			free
65	0.224592	0.355717	0.290154	0.0655626	H3 1-19	K9me53	S10P			free
66	0.215064	0.359347	0.287205	0.0721416	H3 1-19	K9me54	T11P			free
67	0.0485481	0.0739564	0.0612523	0.0127042	H3 1-19	K9me55	K14ac			free
68	0.405172	0.17559	0.290381	0.114791	H3 1-19	K9me56	S10P			free
69	0.342559	0.229583	0.286071	0.0564882	H3 1-19	K9me57	T11P			free
70	0.164701	0.0666969	0.115699	0.0490018	H3 1-19	K9me58	K14ac			free
71	0.0394737	0.0807622	0.060118	0.0206443	H3 1-19	K9me59	S10P			free
72	0.0744102	0.337114	0.205762	0.131352	H3 1-19	K9me60	T11P			free
73	0.243194	0.558984	0.401089	0.157895	H3 1-19	K9me61	K14ac			free
74	0.3902	0.556261	0.47323	0.0830309	H3 1-19	K9me62	S10P			free
75	0.612523	0.597096	0.604809	0.00771325	H3 1-19	K9me63	T11P			free
76	0.252269	0.266788	0.259528	0.00725953	H3 1-19	K9me64	K14ac			free
77	0.222323	0.214156	0.21824	0.00408348	H3 1-19	K9me65	T11P			free
78	0.228675	0.263158	0.245916	0.0172414	H3 1-19	K9me66	K14ac			free
79	0.15245	0.144737	0.148593	0.00385662	H3 1-19	K9me67	K14ac			free
80	0.341652	0.436025	0.388838	0.0471869	H3 1-19	K9me68	K9me1	S10P		free
81	0.243194	0.386116	0.314655	0.071461	H3 1-19	K9me69	K9me2	S10P		free
82	0.435572	0.323049	0.37931	0.0562613	H3 1-19	K9me70	K9me3	S10P		free
83	0.0530853	0.118421	0.0857532	0.0326679	H3 1-19	K9me71	K9ac	S10P		free
84	0.716878	0.452813	0.584846	0.132033	H3 1-19	K9me72	K9me1	T11P		free
85	0.03902	0.076225	0.0576225	0.0186025	H3 1-19	K9me73	K9me2	T11P		free
86	0.211887	0.623412	0.41765	0.205762	H3 1-19	K9me74	K9me3	T11P		free
87	0.519056	0.373412	0.446234	0.0728221	H3 1-19	K9me75	K9ac	T11P		free
88	0.362069	0.315336	0.338702	0.0233666	H3 1-19	K9me76	K9me1	S10P		free
89	0.303993	0.345735	0.324864	0.0208711	H3 1-19	K9me77	K9me2	S10P		free
90	0.335753	0.405172	0.370463	0.0347096	H3 1-19	K9me78	K9me3	S10P		free
91	0.215517	0.295826	0.255671	0.0401543	H3 1-19	K9me79	K9ac	S10P		free
92	0.446461	0.478221	0.462341	0.0158802	H3 1-19	K9me80	K9me1	T11P		free
93	0.534029	0.202359	0.368194	0.165835	H3 1-19	K9me81	K9me2	T11P		free
94	0.833031	0.38294	0.607985	0.225045	H3 1-19	K9me82	K9me3	T11P		free
95	0.0816697	0.0748639	0.0782668	0.0034029	H3 1-19	K9me83	K9ac	T11P		free
96	0.725499	0.441016	0.583258	0.142241	H3 1-19	K9me84	K9me1	S10P	T11P	free
97	0.294918	0.362069	0.328494	0.0335753	H3 1-19	K9me85	K9me2	S10P	T11P	free
98	0.669691	0.425136	0.547414	0.122278	H3 1-19	K9me86	K9me3	S10P	T11P	free
99	0.429673	0.357532	0.393603	0.0360708	H3 1-19	K9me87	K9ac	S10P	T11P	free
100	0.438294	0.58167	0.509982	0.0716878	H3 1-19	K9me88	K4me1	R8me2s		free
101	0.0626134	0.0975499	0.0800817	0.0174682	H3 1-19	K9me89	K4me2	R8me2s		free
102	0.243648	0.257713	0.250681	0.00703267	H3 1-19	K9me90	K4me3	R8me2s		free
103	0.145644	0.208711	0.177178	0.0315336	H3 1-19	K9me91	K4ac	R8me2s		free
104	0.291742	0.441924	0.366833	0.0750907	H3 1-19	K9me92	K4me1	R8me2a		free
105	0.468693	0.303993	0.386343	0.0823503	H3 1-19	K9me93	K4me2	R8me2a		free
106	0.372505	0.243648	0.308076	0.0644283	H3 1-19	K9me94	K4me3	R8me2a		free
107	0.102995	0.0789474	0.090971	0.0120236	H3 1-19	K9me95	K4ac	R8me2a		free
108	0.516334	0.374773	0.445554	0.0707804	H3 1-19	K9me96	K4me1	K9me1		free
109	0.471869	0.438748	0.455308	0.0165608	H3 1-19	K9me97	K4me2	K9me1		free
110	0.438294	0.263612	0.350953	0.0873412	H3 1-19	K9me98	K4me3	K9me1		free
111	0.526769	0.338022	0.432396	0.0943739	H3 1-19	K9me99	K4ac	K9me1		free
112	0.861615	0.648367	0.754991	0.106624	H3 1-19	K9me100	K4me1	K9me2		free
113	0.338929	0.380671	0.3598	0.0208711	H3 1-19	K9me101	K4me2	K9me2		free
114	0.128403	0.286298	0.20735	0.0789474	H3 1-19	K9me102	K4me3	K9me2		free
115	0.482305	0.504991	0.493648	0.011343	H3 1-19	K9me103	K4ac	K9me2		free
116	0.878403	0.810345	0.844374	0.034029	H3 1-19	K9me104	K4me1	K9me3		free
117	0.502722	0.241833	0.372278	0.130445	H3 1-19	K9me105	K4me2	K9me3		free
118	0.186479	0.421506	0.303993	0.117514	H3 1-19	K9me106	K4me3	K9me3		free
119	0.0281307	0.185118	0.106624	0.0784936	H3 1-19	K9me107	K4ac	K9me3		free
120	0.538566	0.301724	0.420145	0.118421	H3 1-19	K9me108	K4me1	K9ac		free
121	0.305808	0.222323	0.264065	0.0417423	H3 1-19	K9me109	K4me2	K9ac		free
122	0.142015	0.22323	0.182622	0.040608	H3 1-19	K9me110	K4me3	K9ac		free
123	0.294918	0.436479	0.365699	0.0707804	H3 1-19	K9me111	K4ac	K9ac		free
124	0.968693	0.960526	0.96461	0.00408349	H3 1-19	K9me112	R8me2s	K9me1		free
125	0.387024	0.210526	0.298775	0.0882486	H3 1-19	K9me113	R8me2s	K9me1		free
126	0.505445	0.510436	0.50794	0.00249547	H3 1-19	K9me114	R8me2s	K9me1		free
127	0.602995	0.343466	0.47323	0.129764	H3 1-19	K9me115	R8me2s	K9me1		free
128	0.882033	0.882486	0.88226	0.000226867	H3 1-19	K9me116	R8me2a	K9me1		free
129	0.436479	0.488657	0.462568	0.0260889	H3 1-19	K9me117	R8me2a	K9me1		free
130	0.516334	0.445554	0.480944	0.0353902	H3 1-19	K9me118	R8me2a	K9me1		free
131	0.621143	0.474138	0.547641	0.0735027	H3 1-19	K9me119	R8me2a	K9me1		free
132	0.98412	0.979583	0.981851	0.0022686	H3 1-19	K9me120	R8me2s	K9me2		free
133	0.326679	0.0889292	0.207804	0.118875	H3 1-19	K9me121	R8me2s	K9me2		free
134	0.518149	0.598457	0.558303	0.0401543	H3 1-19	K9me122	R8me2s	K9me2		free
135	0.691924	0.392468	0.542196	0.149728	H3 1-19	K9me123	R8me2s	K9me2		free
136	1	0.993648	0.996824	0.00317605	H3 1-19	K9me124	R8me2a	K9me2		free
137	0.736842	0.556715	0.646779	0.0900635	H3 1-19	K9me125	R8me2a	K9me2		free
138	0.517695	0.315336	0.416515	0.10118	H3 1-19	K9me126	R8me2a	K9me2		free
139	0.462341	0.441016	0.451679	0.0106624	H3 1-19	K9me127	R8me2a	K9me2		free
140	0.987296	0.995009	0.991152	0.00385662	H3 1-19	K9me128	R8me2s	K9me3		free
141	0.708711	0.715517	0.712114	0.0034029	H3 1-19	K9me129	R8me2s	K9me3		free
142	0.515426	0.405172	0.460299	0.055127	H3 1-19	K9me130	R8me2s	K9me3		free
143	0.129764	0.0621597	0.0959619	0.0338022	H3 1-19	K9me131	R8me2s	K9me3		free
144	0.99274	0.970962	0.981851	0.0108893	H3 1-19	K9me132	R8me2a	K9me3		free
145	0.849818	0.902904	0.876361	0.0265426	H3 1-19	K9me133	R8me2a	K9me3		free
146	0.26588	0.399728	0.332804	0.0669238	H3 1-19	K9me134	R8me2a	K9me3		free
147	0.641561	0.647459	0.64451	0.00294918	H3 1-19	K9me135	R8me2a	K9me3		free
148	0.861162	0.970508	0.915835	0.0546733	H3 1-19	K9me136	R8me2s	K9ac		free
149	0.705535	0.664247	0.684891	0.0206443	H3 1-19	K9me137	R8me2s	K9ac		free
150	0.167423	0.12931	0.148367	0.0190563	H3 1-19	K9me138	R8me2s	K9ac		free
151	0.372958	0.391561	0.38226	0.00930127	H3 1-19	K9me139	R8me2s	K9ac		free
152	0.943285	0.96098	0.952132	0.00884756	H3 1-19	K9me140	R8me2a	K9ac		free
153	0.582577	0.456897	0.519737	0.0628403	H3 1-19	K9me141	R8me2a	K9ac		free
154	0.359347	0.194192	0.276769	0.0825771	H3 1-19	K9me142	R8me2a	K9ac		free
155	0.629764	0.530399	0.580082	0.0496824	H3 1-19	K9me143	R8me2a	K9ac		free
156	0.453267	0.541742	0.497505	0.0442378	H3 1-19	K9me144	K4me1	R8me2s	K9me1	free
157	0.656987	0.538566	0.597777	0.0592105	H3 1-19	K9me145	K4me2	R8me2s	K9me1	free
158	0.397913	0.394283	0.396098	0.00181488	H3 1-19	K9me146	K4me3	R8me2s	K9me1	free
159	0.782668	0.661524	0.722096	0.0605717	H3 1-19	K9me147	K4ac	R8me2s	K9me1	free
160	0.348911	0.411978	0.380445	0.0315336	H3 1-19	K9me148	K4me1	R8me2s	K9me1	free
161	0.543557	0.475499	0.509528	0.034029	H3 1-19	K9me149	K4me2	R8me2s	K9me1	free
162	0.299909	0.351633	0.325771	0.0258621	H3 1-19	K9me150	K4me3	R8me2s	K9me1	free
163	0.801724	0.618421	0.710073	0.0916516	H3 1-19	K9me151	K4ac	R8me2s	K9me1	free
164	0.664701	0.646098	0.655399	0.00930128	H3 1-19	K9me152	K4me1	R8me2s	K9me2	free
165	0.278584	0.151543	0.215064	0.0635209	H3 1-19	K9me153	K4me2	R8me2s	K9me2	free
166	0.518149	0.456443	0.487296	0.030853	H3 1-19	K9me154	K4me3	R8me2s	K9me2	free
167	0.215064	0.315789	0.265426	0.050363	H3 1-19	K9me155	K4ac	R8me2s	K9me2	free
168	0.0889292	0.549002	0.318965	0.230036	H3 1-19	K9me156	K4me1	R8me2s	K9me2	free
169	0.314882	0.150181	0.232532	0.0823503	H3 1-19	K9me157	K4me2	R8me2s	K9me2	free
170	0.670599	0.42559	0.548094	0.122505	H3 1-19	K9me158	K4me3	R8me2s	K9me2	free
171	0.333031	0.356171	0.344601	0.0115699	H3 1-19	K9me159	K4ac	R8me2s	K9me2	free
172	0.522232	0.272686	0.397459	0.124773	H3 1-19	K9me160	K4me1	R8me2s	K9me3	free
173	0.119328	0.125681	0.122505	0.00317604	H3 1-19	K9me161	K4me2	R8me2s	K9me3	free
174	0.148367	0.286751	0.217559	0.0691924	H3 1-19	K9me162	K4me3	R8me2s	K9me3	free
175	0.0857532	0.184664	0.135209	0.0494555	H3 1-19	K9me163	K4ac	R8me2s	K9me3	free
176	0.121143	0.335299	0.228221	0.107078	H3 1-19	K9me164	K4me1	R8me2s	K9me3	free
177	0.706897	0.654719	0.680808	0.0260889	H3 1-19	K9me165	K4me2	R8me2s	K9me3	free
178	0.775862	0.59029	0.683076	0.0927859	H3 1-19	K9me166	K4me3	R8me2s	K9me3	free
179	0.552632	0.282668	0.41765	0.134982	H3 1-19	K9me167	K4ac	R8me2s	K9me3	free
180	0.671506	0.42922	0.550363	0.121143	H3 1-19	K9me168	K4me1	R8me2s	K9ac	free
181	0.392922	0.35118	0.372051	0.0208711	H3 1-19	K9me169	K4me2	R8me2s	K9ac	free
182	0.277677	0.394283	0.33598	0.0583031	H3 1-19	K9me170	K4me3	R8me2s	K9ac	free
183	0.160163	0.191016	0.17559	0.0154265	H3 1-19	K9me171	K4ac	R8me2s	K9ac	free
184	0.402904	0.372051	0.387477	0.0154265	H3 1-19	K9me172	K4me1	R8me2s	K9ac	free
185	0.168784	0.102087	0.135436	0.0333485	H3 1-19	K9me173	K4me2	R8me2s	K9ac	free
186	0.217332	0.327586	0.272459	0.055127	H3 1-19	K9me174	K4me3	R8me2s	K9ac	free
187	0.076225	0.438748	0.257486	0.181261	H3 1-19	K9me175	K4ac	R8me2s	K9ac	free
188	0.324864	0.397005	0.360935	0.0360708	H3 1-19	K9me176	K4me1	R8me2a	K9me1	free
189	0.348911	0.357078	0.352995	0.00408348	H3 1-19	K9me177	K4me2	R8me2a	K9me1	free
190	0.329401	0.487296	0.408348	0.0789474	H3 1-19	K9me178	K4me3	R8me2a	K9me1	free
191	0.371597	0.274501	0.323049	0.0485481	H3 1-19	K9me179	K4ac	R8me2a	K9me1	free
192	0.137477	0.1402	0.138838	0.00136116	H3 1-19	K9me180	K4me1	R8me2a	K9me1	free
193	0.533122	0.448276	0.490699	0.0424229	H3 1-19	K9me181	K4me2	R8me2a	K9me1	free
194	0.509982	0.326679	0.41833	0.0916515	H3 1-19	K9me182	K4me3	R8me2a	K9me1	free
195	0.378857	0.346189	0.362523	0.0163339	H3 1-19	K9me183	K4ac	R8me2a	K9me1	free
196	0.632486	0.470962	0.551724	0.0807623	H3 1-19	K9me184	K4me1	R8me2a	K9me2	free
197	0.291742	0.314882	0.303312	0.0115699	H3 1-19	K9me185	K4me2	R8me2a	K9me2	free
198	0.122505	0.326225	0.224365	0.10186	H3 1-19	K9me186	K4me3	R8me2a	K9me2	free
199	0.191924	0.300817	0.24637	0.0544465	H3 1-19	K9me187	K4ac	R8me2a	K9me2	free
200	0.138385	0.553539	0.345962	0.207577	H3 1-19	K9me188	K4me1	R8me2a	K9me2	free
201	0.543103	0.474138	0.508621	0.0344828	H3 1-19	K9me189	K4me2	R8me2a	K9me2	free
202	0.502269	0.381579	0.441924	0.0603448	H3 1-19	K9me190	K4me3	R8me2a	K9me2	free
203	0.435118	0.203267	0.319192	0.115926	H3 1-19	K9me191	K4ac	R8me2a	K9me2	free
204	0.783575	0.646552	0.715064	0.0685118	H3 1-19	K9me192	K4me1	R8me2a	K9me3	free
205	0.642468	0.475045	0.558757	0.0837114	H3 1-19	K9me193	K4me2	R8me2a	K9me3	free
206	0.591198	0.529492	0.560345	0.030853	H3 1-19	K9me194	K4me3	R8me2a	K9me3	free
207	0.456897	0.212795	0.334846	0.122051	H3 1-19	K9me195	K4ac	R8me2a	K9me3	free
208	0.688748	0.446915	0.567831	0.120917	H3 1-19	K9me196	K4me1	R8me2a	K9me3	free
209	0.446915	0.275408	0.361162	0.0857532	H3 1-19	K9me197	K4me2	R8me2a	K9me3	free
210	0.297187	0.337114	0.317151	0.0199637	H3 1-19	K9me198	K4me3	R8me2a	K9me3	free
211	0.140653	0.356171	0.248412	0.107759	H3 1-19	K9me199	K4ac	R8me2a	K9me3	free
212	0.373866	0.377042	0.375454	0.00158802	H3 1-19	K9me200	K4me1	R8me2a	K9ac	free
213	0.314882	0.416515	0.365699	0.0508167	H3 1-19	K9me201	K4me2	R8me2a	K9ac	free
214	0.261343	0.176951	0.219147	0.042196	H3 1-19	K9me202	K4me3	R8me2a	K9ac	free
215	0.106624	0.0344828	0.0705535	0.0360708	H3 1-19	K9me203	K4ac	R8me2a	K9ac	free
216	0.208711	0.305808	0.25726	0.0485481	H3 1-19	K9me204	K4me1	R8me2a	K9ac	free
217	0.44873	0.192831	0.32078	0.127949	H3 1-19	K9me205	K4me2	R8me2a	K9ac	free
218	0.427858	0.418784	0.423321	0.0045372	H3 1-19	K9me206	K4me3	R8me2a	K9ac	free
219	0.385209	0.276769	0.330989	0.0542196	H3 1-19	K9me207	K4ac	R8me2a	K9ac	free
220	0.129764	0.13294	0.131352	0.00158802	H3 7-26	K9me208				acetylated
221	0.10118	0.174229	0.137704	0.0365245	H3 7-26	K9me209				acetylated
222	0.142015	0.174229	0.158122	0.0161071	H3 7-26	K9me210	S10P			acetylated
223	0.251815	0.250454	0.251134	0.000680581	H3 7-26	K9me211	T11P			acetylated
224	0.314428	0.206897	0.260662	0.0537659	H3 7-26	K9me212				acetylated
225	0.450091	0.215971	0.333031	0.11706	H3 7-26	K9me213				acetylated
226	0.296733	0.220054	0.258394	0.0383394	H3 7-26	K9me214				acetylated
227	0.184664	0.20372	0.194192	0.00952813	H3 7-26	K9me215				acetylated
228	0.329401	0.178766	0.254083	0.0753176	H3 7-26	K9me216	R17me2s			acetylated
229	0.177405	0.104356	0.14088	0.0365245	H3 7-26	K9me217	R17me2a			acetylated
230	0.0880218	0.137477	0.11275	0.0247278	H3 7-26	K9me218	K18ac			acetylated
231	0.195554	0.177405	0.186479	0.00907441	H3 7-26	K9me219	K18ac			acetylated
232	0.0757713	0.0680581	0.0719147	0.00385662	H3 7-26	K9me220	K18ac			acetylated
233	0.227768	0.166062	0.196915	0.030853	H3 7-26	K9me221	K18ac			acetylated
234	0.0458258	0.0176951	0.0317604	0.0140653	H3 7-26	K9me222	R17me2s	K18ac		acetylated
235	0.112976	0.0880218	0.100499	0.0124773	H3 7-26	K9me223	R17me2a	K18ac		acetylated
236	0.272232	0.298094	0.285163	0.012931	H3 16-35	K9me224				acetylated
237	0.353902	0.343466	0.348684	0.00521778	H3 16-35	K9me225				acetylated
238	0.360708	0.12931	0.245009	0.115699	H3 16-35	K9me226				acetylated
239	0.867967	0.637024	0.752495	0.115472	H3 16-35	K9me227				acetylated
240	0.741833	0.525408	0.633621	0.108212	H3 16-35	K9me228				acetylated
241	0.807169	0.692831	0.75	0.0571688	H3 16-35	K9me229				acetylated
242	0.965063	0.895191	0.930127	0.0349365	H3 16-35	K9me230				acetylated
243	0.419691	0.225953	0.322822	0.0968693	H3 16-35	K9me231				acetylated
244	0.0149728	0.0167877	0.0158802	0.000907441	H3 16-35	K9me232				acetylated
245	0.861162	0.876134	0.868648	0.00748638	H3 16-35	K9me233	K27me1			acetylated
246	0.698276	0.632033	0.665154	0.0331216	H3 16-35	K9me234	K27me2			acetylated
247	0.875227	0.922414	0.89882	0.0235935	H3 16-35	K9me235	K27me3			acetylated
248	0.069873	0.599818	0.334846	0.264973	H3 16-35	K9me236	K27ac			acetylated
249	0.00907441	0.0186025	0.0138385	0.00476406	H3 16-35	K9me237	S28P			acetylated
250	0.827586	0.844828	0.836207	0.00862069	H3 16-35	K9me238	K27me1			acetylated
251	0.60118	0.67559	0.638385	0.0372051	H3 16-35	K9me239	K27me2			acetylated
252	0.751361	0.740018	0.74569	0.0056715	H3 16-35	K9me240	K27me3			acetylated
253	0.132033	0.243648	0.18784	0.0558076	H3 16-35	K9me241	K27ac			acetylated
254	0.0204174	0.0644283	0.0424229	0.0220054	H3 16-35	K9me242	S28P			acetylated
255	0.915608	0.884755	0.900181	0.0154265	H3 16-35	K9me243	K27me1			acetylated
256	0.84755	0.720962	0.784256	0.063294	H3 16-35	K9me244	K27me2			acetylated
257	0.892015	0.910163	0.901089	0.0090744	H3 16-35	K9me245	K27me3			acetylated
258	0.00771325	0.01951	0.0136116	0.00589837	H3 16-35	K9me246	S28P			acetylated
259	0.0108893	0.00862069	0.00975499	0.0011343	H3 16-35	K9me247	S28P			acetylated
260	0	0.00907441	0.0045372	0.0045372	H3 16-35	K9me248	S28P			acetylated
261	0.00272232	0.0131579	0.00794011	0.00521778	H3 16-35	K9me249	S28P			acetylated
262	0.00362976	0.0136116	0.00862069	0.00499093	H3 16-35	K9me250	S28P			acetylated
263	0.0022686	0.0149728	0.00862069	0.00635209	H3 16-35	K9me251	K27me1	S28P		acetylated
264	0.0122505	0.0108893	0.0115699	0.000680581	H3 16-35	K9me252	K27me2	S28P		acetylated
265	0.0145191	0.0108893	0.0127042	0.00181488	H3 16-35	K9me253	K27me3	S28P		acetylated
266	0.0267695	0.00725953	0.0170145	0.00975499	H3 16-35	K9me254	K27ac	S28P		acetylated
267	0.00816697	0.0108893	0.00952813	0.00136116	H3 16-35	K9me255	K27me1	S28P		acetylated
268	0.0104356	0.0204174	0.0154265	0.00499093	H3 16-35	K9me256	K27me2	S28P		acetylated
269	0.00771325	0.0204174	0.0140653	0.00635209	H3 16-35	K9me257	K27me3	S28P		acetylated
270	0.00862069	0.00045372	0.0045372	0.00408348	H3 16-35	K9me258	K27ac	S28P		acetylated
271	0.0408348	0.0458258	0.0433303	0.00249546	H3 26-45	K9me259				acetylated
272	0.050363	0.0508167	0.0505898	0.00022686	H3 26-45	K9me260				acetylated
273	0.139292	0.0766788	0.107985	0.0313067	H3 26-45	K9me261				acetylated
274	0.0712341	0.0217786	0.0465063	0.0247278	H3 26-45	K9me262				acetylated
275	0.0408348	0.0553539	0.0480944	0.00725953	H3 26-45	K9me263				acetylated
276	0.462795	0.352995	0.407895	0.0549002	H4 1-19	K9me264				free
277	0.444192	0.192377	0.318285	0.125907	H4 1-19	K9me265				free
278	0.397913	0.210073	0.303993	0.0939201	H4 1-19	K9me266				free
279	0.249093	0.234573	0.241833	0.00725953	H4 1-19	K9me267				free
280	0.402904	0.260889	0.331897	0.0710073	H4 1-19	K9me268				free
281	0.435572	0.353448	0.39451	0.0410617	H4 1-19	K9me269				free
282	0.143376	0.139292	0.141334	0.00204174	H4 1-19	K9me270				free
283	0.134301	0.0902904	0.112296	0.0220054	H4 1-19	K9me271				free
284	0.197368	0.112069	0.154719	0.0426497	H4 1-19	K9me272	R3me2s			free
285	0.376588	0.172414	0.274501	0.102087	H4 1-19	K9me273	R3me2a			free
286	0.233666	0.102541	0.168103	0.0655626	H4 1-19	K9me274	K5ac			free
287	0.24637	0.131125	0.188748	0.0576225	H4 1-19	K9me275	K5ac			free
288	0.161071	0.0694192	0.115245	0.0458258	H4 1-19	K9me276	K8ac			free
289	0.214156	0.166969	0.190563	0.0235935	H4 1-19	K9me277	K5ac			free
290	0.137931	0.220508	0.17922	0.0412886	H4 1-19	K9me278	K8ac			free
291	0.0803085	0.194646	0.137477	0.0571688	H4 1-19	K9me279	K8ac			free
292	0.0653357	0.0635209	0.0644283	0.000907441	H4 1-19	K9me280	K12ac			free
293	0.183303	0.242287	0.212795	0.0294918	H4 1-19	K9me281	K16ac			free
294	0.232759	0.219147	0.225953	0.00680581	H4 1-19	K9me282	K16ac			free
295	0.197368	0.119782	0.158575	0.0387931	H4 1-19	K9me283	R3me2s	K5ac		free
296	0.0966425	0.0707804	0.0837114	0.012931	H4 1-19	K9me284	R3me2a	K5ac		free
297	0.179673	0.0639746	0.121824	0.0578494	H4 1-19	K9me285	K5ac	K8ac		free
298	0.298094	0.147459	0.222777	0.0753176	H4 1-19	K9me286	K5ac	K8ac		free
299	0.0898367	0.061706	0.0757713	0.0140653	H4 1-19	K9me287	K8ac	K12ac		free
300	0.108893	0.101633	0.105263	0.00362976	H4 1-19	K9me288	K12ac	K16ac		free
301	0.20372	0.106171	0.154946	0.048775	H4 1-19	K9me289	R3me2s	K5ac	K8ac	free
302	0.261343	0.194646	0.227995	0.0333485	H4 1-19	K9me290	R3me2a	K5ac	K8ac	free
303	0.0344828	0.0326679	0.0335753	0.000907441	H4 1-19	K9me291	K5ac	K8ac	K12ac	free
304	0.105717	0.0594374	0.0825771	0.0231397	H4 1-19	K9me292	K5ac	K8ac	K12ac	free
305	0.0231397	0.0462795	0.0347096	0.0115699	H4 1-19	K9me293	K8ac	K12ac	K16ac	free
306	0.499546	0.511797	0.505671	0.00612523	H4 11-30	K9me294				acetylated
307	0.142922	0.151089	0.147005	0.00408348	H4 11-30	K9me295				acetylated
308	0.239111	0.372505	0.305808	0.0666969	H4 11-30	K9me296				acetylated
309	0.343466	0.67559	0.509528	0.166062	H4 11-30	K9me297				acetylated
310	0.815789	0.737296	0.776543	0.0392468	H4 11-30	K9me298				acetylated
311	0.343466	0.313975	0.32872	0.0147459	H4 11-30	K9me299				acetylated
312	0.449183	0.285844	0.367514	0.0816697	H4 11-30	K9me300				acetylated
313	0.991379	0.981851	0.986615	0.00476407	H4 11-30	K9me301				acetylated
314	0.887477	0.725953	0.806715	0.0807623	H4 11-30	K9me302				acetylated
315	0.850726	0.882486	0.866606	0.0158802	H4 11-30	K9me303				acetylated
316	0.569419	0.510436	0.539927	0.0294918	H4 11-30	K9me304				acetylated
317	0.40608	0.594828	0.500454	0.0943739	H4 11-30	K9me305				acetylated
318	0.622958	0.647913	0.635436	0.0124773	H4 11-30	K9me306				acetylated
319	0.199637	0.278584	0.239111	0.0394737	H4 11-30	K9me307	K16ac			acetylated
320	0.414247	0.284936	0.349592	0.0646552	H4 11-30	K9me308	R17me2s			acetylated
321	0.518603	0.382033	0.450318	0.0682849	H4 11-30	K9me309	R17me2a			acetylated
322	0.259074	0.220054	0.239564	0.01951	H4 11-30	K9me310	R19me2s			acetylated
323	0.444192	0.373412	0.408802	0.0353902	H4 11-30	K9me311	R19me2a			acetylated
324	0.956897	0.940109	0.948503	0.00839383	H4 11-30	K9me312	K20me1			acetylated
325	0.818966	0.561252	0.690109	0.128857	H4 11-30	K9me313	K20me2			acetylated
326	0.884301	0.81216	0.84823	0.0360708	H4 11-30	K9me314	K20me3			acetylated
327	0.226407	0.0757713	0.151089	0.0753176	H4 11-30	K9me315	K20ac			acetylated
328	0.951452	0.836207	0.893829	0.0576225	H4 11-30	K9me316	K16ac	K20me1		acetylated
329	0.264519	0.205535	0.235027	0.0294918	H4 11-30	K9me317	K16ac	K20me2		acetylated
330	0.393376	0.305808	0.349592	0.043784	H4 11-30	K9me318	K16ac	K20me3		acetylated
331	0.164701	0.0549002	0.1098	0.0549002	H4 11-30	K9me319	K16ac	K20ac		acetylated
332	0.983666	0.961434	0.97255	0.0111161	H4 11-30	K9me320	K20me1			acetylated
333	0.904265	0.760436	0.83235	0.0719147	H4 11-30	K9me321	K20me2			acetylated
334	0.83167	0.730036	0.780853	0.0508167	H4 11-30	K9me322	K20me3			acetylated
335	0.698276	0.297187	0.497731	0.200544	H4 11-30	K9me323	K20ac			acetylated
336	0.968693	0.94873	0.958711	0.00998185	H4 11-30	K9me324	K20me1			acetylated
337	0.894283	0.730944	0.812613	0.0816697	H4 11-30	K9me325	K20me2			acetylated
338	0.936933	0.820327	0.87863	0.0583031	H4 11-30	K9me326	K20me3			acetylated
339	0.511343	0.488203	0.499773	0.0115699	H4 11-30	K9me327	K20ac			acetylated
340	0.967786	0.971416	0.969601	0.00181489	H4 11-30	K9me328	K20me1			acetylated
341	0.880218	0.809891	0.845054	0.0351633	H4 11-30	K9me329	K20me2			acetylated
342	0.752269	0.612069	0.682169	0.0700998	H4 11-30	K9me330	K20me3			acetylated
343	0.685118	0.480036	0.582577	0.102541	H4 11-30	K9me331	K20ac			acetylated
344	0.97323	0.958258	0.965744	0.00748638	H4 11-30	K9me332	K20me1			acetylated
345	0.796733	0.564882	0.680808	0.115926	H4 11-30	K9me333	K20me2			acetylated
346	0.855263	0.790835	0.823049	0.0322142	H4 11-30	K9me334	K20me3			acetylated
347	0.715063	0.566697	0.64088	0.0741833	H4 11-30	K9me335	K20ac			acetylated
348	0.521779	0.179673	0.350726	0.171053	H2a 1-19	K9me336				free
349	0.296279	0.158802	0.227541	0.0687387	H2a 1-19	K9me337				free
350	0.0376588	0.0970962	0.0673775	0.0297187	H2a 1-19	K9me338				free
351	0.0567151	0.081216	0.0689655	0.0122505	H2a 1-19	K9me339				free
352	0.0911978	0.12069	0.105944	0.0147459	H2a 1-19	K9me340				free
353	0.114791	0.0862069	0.100499	0.0142922	H2a 1-19	K9me341	K5ac			free
354	0.0544465	0.0553539	0.0549002	0.00045372	H2a 1-19	K9me342	K9ac			free
355	0.0948276	0.137931	0.116379	0.0215517	H2a 1-19	K9me343	K13ac			free
356	0.100726	0.113884	0.107305	0.00657895	H2a 1-19	K9me344	K9ac			free
357	0.142922	0.126588	0.134755	0.00816697	H2a 1-19	K9me345	K13ac			free
358	0.0771325	0.0431034	0.060118	0.0170145	H2a 1-19	K9me346	K13ac			free
359	0.146098	0.0585299	0.102314	0.043784	H2a 1-19	K9me347	K5ac	K9ac		free
360	0.0880218	0.0376588	0.0628403	0.0251815	H2a 1-19	K9me348	K5ac	K13ac		free
361	0.0866606	0.0952813	0.090971	0.00431035	H2a 1-19	K9me349	K9ac	K13ac		free
362	0.0930127	0.0607985	0.0769056	0.0161071	H2a 1-19	K9me350	K9ac	K13ac		free
363	0.246824	0.262704	0.254764	0.00794011	H2a 1-19	K9me351	K5ac	K9ac	K13ac	free
364	0.796279	0.505898	0.651089	0.145191	H2B 1-19	K9me352				free
365	0.708258	0.356624	0.532441	0.175817	H2B 1-19	K9me353				free
366	0.438748	0.560799	0.499773	0.0610254	H2B 1-19	K9me354				free
367	0.85118	0.767241	0.809211	0.0419691	H2B 1-19	K9me355				free
368	0.950998	0.784029	0.867514	0.0834846	H2B 1-19	K9me356				free
369	0.873866	0.766788	0.820327	0.053539	H2B 1-19	K9me357	K12ac			free
370	0.759982	0.433757	0.596869	0.163113	H2B 1-19	K9me358	S14P			free
371	0.930581	0.844828	0.887704	0.0428766	H2B 1-19	K9me359	K15ac			free
372	0.928312	0.803539	0.865926	0.0623866	H2B 1-19	K9me360	S14P			free
373	0.843466	0.794918	0.819192	0.0242741	H2B 1-19	K9me361	K15ac			free
374	0.289474	0.146552	0.218013	0.071461	H2B 1-19	K9me362	K15ac			free
375	0.838475	0.736388	0.787432	0.0510436	H2B 1-19	K9me363	K12ac	S14P		free
376	0.78902	0.829401	0.809211	0.0201906	H2B 1-19	K9me364	K12ac	K15ac		free
377	0.863884	0.856624	0.860254	0.00362975	H2B 1-19	K9me365	S14P	K15ac		free
378	0.546733	0.534936	0.540835	0.00589837	H2B 1-19	K9me366	S14P	K15ac		free
379	0.294918	0.296279	0.295599	0.000680581	H2B 1-19	K9me367	K12ac	S14P	K15ac	free
380	0.00136116	0.0181488	0.00975499	0.00839383	Biotin, control peptide					biotinylated
381	0.00635209	0.0104356	0.00839383	0.00204174	c-myc tag					free
382	0.0245009	0.0122505	0.0183757	0.00612523	neg. contol					acetylated
383	0.331216	0.0789474	0.205082	0.126134	background 01					acetylated
384	0.403811	0.320327	0.362069	0.0417423	background 02					acetylated

## Sheet: Sheet1
13	0.322142	0.277677	0.299909	0.0222323	H3K9me1	0.299909	0.0222323		free
14	0.295826	0.344374	0.3201	0.024274	H3K9me2	0.3201	0.024274		free
15	0.411071	0.236842	0.323956	0.0871143	H3K9me3	0.323956	0.0871143		free
16	0.310345	0.231851	0.271098	0.0392468	H3K9ac	0.271098	0.0392468		free
6	0.921053	0.833938	0.877495	0.0435572	H3K4me1	0.877495	0.0435572		free
7	0.488657	0.306715	0.397686	0.090971	H3K4me2	0.397686	0.090971		free
8	0.272232	0.0653357	0.168784	0.103448	H3K4me3	0.168784	0.103448		free
9	0.196007	0.147005	0.171506	0.0245009	H3K4ac	0.171506	0.0245009		free
