# Supplementary material for: A histone H3K4me1-specific binding protein is required for siRNA accumulation and DNA methylation at a subset of loci targeted by RNA-directed DNA methylation
Source: Nat Commun. 2021 Jun 7;12:3367. doi: 10.1038/s41467-021-23637-4 (PMC8184781; doi:10.1038/s41467-021-23637-4)
Supplement: Supplementary file 9 — Source data [file 41467_2021_23637_MOESM9_ESM.xlsx]

## Sheet: Figure 1
Figure 1b				log(number,10)
wt	85.2	93.4	82.25	1.93044	1.97035	1.91514
rdm15-1/ros1-1	7.3	5.4	5.2	0.863323	0.732394	0.716003
nrpd1b/ros1-1	65.52	70.38	64.46	1.81637	1.84745	1.80929
ros1-1	1.3	0.7	0.8	0.113943	-0.154902	-0.09691
wt	740.6	810.8	800.25	2.86958	2.90891	2.90323
rdm15-1/ros1-1	12.5	16.8	15.2	1.09691	1.22531	1.18184
nrpd1b/ros1-1	630.33	690.22	600.62	2.79957	2.83899	2.7786
ros1-1	1.2	0.7	0.9	0.0791812	-0.154902	-0.0457575
Figure1d	AtGP1
Col-0	rdm15-3	rdm15-2	ros1-4
0.800571	5.00021	5.14101	1.16316
1.10039	7.16755	3.21762	0.630205
1.13571	4.65616	4.43873	0.77757
Figure1d	MEA-ISR
Col-0	rdm15-3	rdm15-2	ros1-4
0.834951	1.74595	3.38536	0.717488
1.24366	2.90539	3.62035	0.905955
0.959594	1.90496	2.5943	1.13037
Figure1e	ROS1
Col-0	rdm15-3	rdm15-2	nrpd1
1.0373	0.379002	0.727361	0.008688
0.95789	0.479273	0.5877	0.00615678
1.11789	0.42718	0.65329	0.00823256

## Sheet: Figure5b
		Figure 5b

## Sheet: Figure6d
			Figure 6d

## Sheet: Figure S1
		NPTII	C24	ros1-1	rdm15-1/ros1-1
			16.4477	0.0592069	0.593853
			18.2587	0.0560453	1.59255
			Figure 1a right	35S-NPTII expression
			Figure S1 b	RT-PCR analysis of transcript levels of endogenous AtGP1, which is a canonical RdDM target, in the WT (C24), rdm15-1, rdm15-1/ros1-1, ago4/ros1-1, and ros1-1 genotypes.
			Figure S1 c	Complementation of rdm15-1/ros1-1 by RDM15-MYC. The WT, ros1-1, rdm15-1ros1-1, and RDM15-MYC/rdm15-1ros1-1 plants were grown for 10 days and imaged after cold treatment (48 h, 4°C). Compared to rdm15-1ros1-1, RDM15-MYC/rdm15-1ros1-1 showed weaker luminescence emission.
			Figure S1 d	rdm15-2 and rdm15-3 plants containing T-DNA insertions were confirmed by PCR amplification and agarose gel electrophoresis.

## Sheet: Figure S4b
IGN25
col-0	0.981035
	1.01937
rdm15-3	0.403366
	0.243329
rdm15-2	0.380455
	0.336962
nrpe1-11	0.01019
	0.061049
IGN27
col-0	1.02749
	0.973216
rdm15-3	0.601806
	0.522239
rdm15-2	0.53604
	0.673829
nrpe1-11	0.0158871
	0.0158871
Figure S4b

## Sheet: Figure S5a
		Number	Intensity left	Intensity right	Intensity average	Error	Peptide	Average	Error		N-terminus
		13	0.322142	0.277677	0.299909	0.0222323	H3K9me1	0.299909	0.0222323		free
		14	0.295826	0.344374	0.3201	0.024274	H3K9me2	0.3201	0.024274		free
		15	0.411071	0.236842	0.323956	0.0871143	H3K9me3	0.323956	0.0871143		free
		16	0.310345	0.231851	0.271098	0.0392468	H3K9ac	0.271098	0.0392468		free
		6	0.921053	0.833938	0.877495	0.0435572	H3K4me1	0.877495	0.0435572		free
		7	0.488657	0.306715	0.397686	0.090971	H3K4me2	0.397686	0.090971		free
		8	0.272232	0.0653357	0.168784	0.103448	H3K4me3	0.168784	0.103448		free
		9	0.196007	0.147005	0.171506	0.0245009	H3K4ac	0.171506	0.0245009		free
					Figure S5a

## Sheet: FigureS5b
		Figure S5b

## Sheet: Figure S5c
		Figure S5c

## Sheet: Figure S5d
				Figure S5 d

## Sheet: Figure6e
		Figure S6e
